# Supplementary material for: Calcium and Nitrogen Availability Controls Root Exudation in Hydroponically Cultured Barley
Source: Plant Cell Environ. 2026 Apr 14;49(8):5210–27. doi: 10.1111/pce.70528 (PMC13353552; doi:10.1111/pce.70528)
Supplement: Supplementary file 2 — Supporting File 2 [file PCE-49-5210-s005.xlsx]

## Sheet: Suppl. Table 1
Exudate Metabolites (RU/g DW)
	Pattern 1						Pattern 2						Pattern 3						Pattern 4						Pattern 5						Pattern 6
		Control	(-) Ca	(-) N	(-) Ca, N			Control	(-) Ca	(-) N	(-) Ca, N			Control	(-) Ca	(-) N	(-) Ca, N			Control	(-) Ca	(-) N	(-) Ca, N			Control	(-) Ca	(-) N	(-) Ca, N			Control	(-) Ca	(-) N	(-) Ca, N
	Urea	560.929	630.483	27.4652	37.197		Methionine	8.25987	162.001	2.06892	5.82821		Alanine	23299.4	46234.2	1398.85	3390.91		Fructose	5088.93	4113.3	8605.74	10128.2		Xylose	191.274	301.429	115.594	202.457		Melibiose	0.563893	1.06459	1.11297	0.993359
	Uracil	555.273	697.093	7.67924	8.78604		Proline	563.857	3274.1	81.1105	192.126		Hydroxyproline	84.813	337.914	12.8696	23.6901		Sucrose	222.079	230.657	959.377	1011.92		Glucose	3219.86	5206.19	1207	3239.53		Glutamate	367.698	658.362	434.516	620.053
	Cysteine	40.2226	89.5303	6.44298	7.76549		Homoserine	11.5094	46.5796	0.338143	1.30486		Valine	4711.24	9359.06	442.587	1151.83		Cellobiose	12.354	7.60398	79.8712	95.1355		Galactose	188.363	297.163	38.5652	104.379		Arabinose	0.146391	0.236502	0.164	0.203276
	Pyroglutamate	83.1435	261.263	6.69696	8.39025		Threonine	555.262	1922.1	162.463	511.734		Thymine	91.1115	233.645	4.01869	4.70372								ϐ-Aminoisobutyric acid	17.7969	19.469	8.44793	14.9363
	Fumarate	18.7302	66.0064	1.15466	1.28326		Phenylalanine	6.54984	473.06	1.67721	4.0419		Leucine	2143.84	11990.3	238.033	665.755
	Pyruvate	36.9703	79.3176	9.63497	7.49691		Arginine	3.6017	35.671	0.592577	2.45034		Isoleucine	1354.34	5690.62	241.847	577.453
	Glycolate	101.445	161.637	19.156	22.1638		Mannitol	27.747	53.4102	16.8552	18.8197		ϐ-Alanine	138.403	477.428	18.6726	28.4309
	Rhamnose	6.83502	8.31557	3.79149	3.74756		Glycerate	154.747	411.928	39.6277	42.3024		Serine	354.054	2505.56	49.8368	125.832
	Glycerol	15535.2	19294.9	3632.49	4872.27		Glucoronate	10.4782	81.1667	8.37916	19.721		GABA	16910.4	63106.2	2719.18	4844.24
	Myo-inositol	3786.49	4434	1338.93	1608.72		Malate	1.66492	25.0866	0.820746	0.997924		Putrescine	5091.82	18315.9	407.132	768.842
	Homocysteine	4.20897	4.97067	1.32765	1.08551		Citrate	0.846191	6.78399	0.410774	0.475508		Threonate	18.289	124.407	4.70156	6.38415
	Glycine	4716.87	8002.4	639.386	836.125		Palmitate	495.615	3638.06	190.741	235.531		Succinate	18.6679	73.2818	3.97083	5.06402
	Lactate	19379.9	18300.5	10045.5	11431.2		Stearate	169.536	1832.19	80.9847	95.4311		Shikimate	18.2182	70.356	13.2263	18.7214
	Trehalose	49.2731	55.8168	12.8288	24.3864
	Ribose	801.229	841.504	398.871	347.788
Relative to C
	Pattern 1						Pattern 2						Pattern 3						Pattern 4						Pattern 5						Pattern 6
		Control	(-) Ca	(-) N	(-) Ca, N			Control	(-) Ca	(-) N	(-) Ca, N			Control	(-) Ca	(-) N	(-) Ca, N			Control	(-) Ca	(-) N	(-) Ca, N			Control	(-) Ca	(-) N	(-) Ca, N			Control	(-) Ca	(-) N	(-) Ca, N
	Urea	1	1.124	0.0489638	0.0663132		Methionine	1	19.6131	0.250478	0.705605		Alanine	1	1.98435	0.0600381	0.145536		Fructose	1	0.808283	1.69107	1.99024		Xylose	1	1.57591	0.604336	1.05847		Melibiose	1	1.88792	1.97373	1.76161
	Uracil	1	1.25541	0.0138297	0.0158229		Proline	1	5.80661	0.14385	0.340735		Hydroxyproline	1	3.98422	0.15174	0.279321		Sucrose	1	1.03863	4.31998	4.55655		Glucose	1	1.6169	0.374862	1.00611		Glutamate	1	1.7905	1.18172	1.68631
	Cysteine	1	2.22587	0.160183	0.193063		Homoserine	1	4.0471	0.0293797	0.113373		Valine	1	1.98654	0.0939428	0.244485		Cellobiose	1	0.615507	6.4652	7.70078		Galactose	1	1.57761	0.204739	0.554136		Arabinose	1	1.61556	1.12029	1.38859
	Pyroglutamate	1	3.14231	0.0805471	0.100913		Threonine	1	3.4616	0.292589	0.921609		Thymine	1	2.56438	0.0441074	0.051626								ϐ-Aminoisobutyric acid	1	1.09396	0.474685	0.839264
	Fumarate	1	3.52406	0.0616472	0.068513		Phenylalanine	1	72.2246	0.256069	0.617099		Leucine	1	5.5929	0.111031	0.310543
	Pyruvate	1	2.14544	0.260614	0.202782		Arginine	1	9.90392	0.164527	0.68033		Isoleucine	1	4.20177	0.178572	0.426373
	Glycolate	1	1.59335	0.188832	0.218482		Mannitol	1	1.9249	0.607461	0.67826		ϐ-Alanine	1	3.44955	0.134914	0.205421
	Rhamnose	1	1.21661	0.554716	0.548288		Glycerate	1	2.66194	0.256081	0.273365		Serine	1	7.07678	0.14076	0.355403
	Glycerol	1	1.24202	0.233824	0.313628		Glucoronate	1	7.74625	0.799677	1.8821		GABA	1	3.73179	0.160799	0.286464
	Myo-inositol	1	1.17101	0.353607	0.424858		Malate	1	15.0677	0.492964	0.599382		Putrescine	1	3.59712	0.079958	0.150996
	Homocysteine	1	1.18097	0.315433	0.257905		Citrate	1	8.01709	0.485439	0.561939		Threonate	1	6.80228	0.257071	0.349072
	Glycine	1	1.69655	0.135553	0.177263		Palmitate	1	7.3405	0.384858	0.47523		Succinate	1	3.92555	0.212709	0.271269
	Lactate	1	0.944302	0.518346	0.589849		Stearate	1	10.8071	0.477684	0.562895		Shikimate	1	3.86185	0.725994	1.02762
	Trehalose	1	1.1328	0.260361	0.494923
	Ribose	1	1.05027	0.497823	0.434069
log transformation
	Pattern 1						Pattern 2						Pattern 3						Pattern 4						Pattern 5						Pattern 6
	Metabolites	Control	(-) Ca	(-) N	(-) Ca, N		Metabolites	Control	(-) Ca	(-) N	(-) Ca, N		Metabolites	Control	(-) Ca	(-) N	(-) Ca, N		Metabolites	Control	(-) Ca	(-) N	(-) Ca, N		Metabolites	Control	(-) Ca	(-) N	(-) Ca, N		Metabolites	Control	(-) Ca	(-) N	(-) Ca, N
	Urea	0	0.168639	-4.35214	-3.91456		Methionine	0	4.29374	-1.99724	-0.503067		Alanine	0	0.988667	-4.05798	-2.78055		Fructose	0	-0.307068	0.757935	0.99294		Xylose	0	0.656181	-0.726577	0.0819777		Melibiose	0	0.916801	0.980921	0.816893
	Uracil	0	0.328154	-6.17609	-5.98184		Proline	0	2.5377	-2.79737	-1.55328		Hydroxyproline	0	1.9943	-2.72032	-1.84		Sucrose	0	0.0546763	2.11102	2.18794		Glucose	0	0.693233	-1.41557	0.00878667		Glutamate	0	0.840359	0.240888	0.753872			-3	-2	-1	0	1	2	3
	Cysteine	0	1.15437	-2.64221	-2.37286		Homoserine	0	2.01689	-5.08904	-3.14085		Valine	0	0.990258	-3.41207	-2.03218		Cellobiose	0	-0.700153	2.6927	2.945		Galactose	0	0.657741	-2.28814	-0.851687		Arabinose	0	0.692031	0.163877	0.473617
	Pyroglutamate	0	1.65183	-3.63402	-3.30882		Threonine	0	1.79144	-1.77305	-0.117773		Thymine	0	1.35861	-4.50283	-4.27576								ϐ-Aminoisobutyric acid	0	0.129554	-1.07496	-0.252804
	Fumarate	0	1.81724	-4.01982	-3.86748		Phenylalanine	0	6.17442	-1.9654	-0.696425		Leucine	0	2.4836	-3.17097	-1.68714
	Pyruvate	0	1.10128	-1.94001	-2.302		Arginine	0	3.308	-2.6036	-0.555694		Isoleucine	0	2.071	-2.48542	-1.22981
	Glycolate	0	0.672061	-2.40483	-2.19441		Mannitol	0	0.944782	-0.719136	-0.56009		ϐ-Alanine	0	1.78641	-2.88988	-2.28334
	Rhamnose	0	0.282869	-0.85018	-0.866993		Glycerate	0	1.41248	-1.96533	-1.8711		Serine	0	2.82309	-2.82869	-1.49247
	Glycerol	0	0.312683	-2.09651	-1.67287		Glucoronate	0	2.9535	-0.322511	0.912343		GABA	0	1.89987	-2.63667	-1.80357
	Myo-inositol	0	0.22775	-1.49978	-1.23495		Malate	0	3.91339	-1.02045	-0.738453		Putrescine	0	1.84684	-3.64461	-2.72742
	Homocysteine	0	0.239974	-1.66459	-1.95509		Citrate	0	3.00308	-1.04264	-0.831516		Threonate	0	2.76602	-1.95976	-1.51841
	Glycine	0	0.762601	-2.88307	-2.49604		Palmitate	0	2.87588	-1.3776	-1.0733		Succinate	0	1.9729	-2.23305	-1.8822
	Lactate	0	-0.0826802	-0.948013	-0.761583		Stearate	0	3.43391	-1.06587	-0.829061		Shikimate	0	1.94929	-0.46197	0.0393071
	Trehalose	0	0.179899	-1.94141	-1.01472
	Ribose	0	0.0707547	-1.00629	-1.204
