# Supplementary material for: Calcium and Nitrogen Availability Controls Root Exudation in Hydroponically Cultured Barley
Source: Plant Cell Environ. 2026 Apr 14;49(8):5210–27. doi: 10.1111/pce.70528 (PMC13353552; doi:10.1111/pce.70528)
Supplement: Supplementary file 3 — Supporting File 3 [file PCE-49-5210-s003.xlsx]

## Sheet: Suppl. Table 2
Root metabolite content (r.u./gFW)
Treatments		Pyruvate	Lactate	Glycolate	Alanine	3-Aminoisobutyric acid	Valine	Urea	Leucine	Glycerol	Proline	Isoleucine	Glycine	Succinate	Uracil	Glycerate	Fumarate	Serine	Threonine	Thymine	ß-Alanine	Homoserine	Malate	Pyroglutamate	Methionine	Hydroxyprolin	4-Aminobutyric acid	Cysteine	Threonic acid	Argenin	Glutamate	Phenylalanine	Xylose	Arabinose	Ribose	Rhamnose	Shikimate	Citrate	Fructose	Galactose	Glucose	Mannitol	Glucuronic acid	Hexadecanoic Acid	myo-Inositol	Octadecanoic acid	Sucrose	Trehalose	Melibiose
Control	N1Ca1	307.864	1096.8	433.016	49366.2	119.294	17514.2	27.9139	4996.07	9802.39	3727.02	5531.03	23788.1	3105.74	478.744	572.631	5900.06	31485.3	4099.19	66.7399	683.086	193.216	87296.1	282749	2141.72	126.271	12343.5	2265.27	3124.2	46.891	58057.1	3392.2	1575.71	2932.7	2120.15	48.8257	2976.53	58061.6	152675	1131.36	104990	1885.84	103.898	54863.8	15318.8	19116.4	717372	14309.1	1341.7
	N1Ca1	409.874	3548.42	299.092	23306.9	117.746	19572	20.6907	6661.34	9702.75	3114.79	6309.97	5115.89	3799.17	696.033	405.407	10354.3	24404.3	3058.23	69.5884	756.625	109.989	108704	286876	2212.07	105.32	10652.1	2109.79	2925.23	27.2027	38244	3235.67	1673.54	3587.75	2911.75	47.1883	1371.69	42726.8	88925.1	1018.13	50375	542.719	91.2262	70860	16861.8	21573.9	705586	8396.35	1052.85
	N1Ca1	147.219	852.293	273.199	22651.5	65.8085	10422.6	36.8627	2306.3	16928.6	2412.33	3079.82	5653.66	4460.73	239.575	1810.23	7329.71	29875.3	2995.58	41.2857	507.667	242.604	56991	218123	933.632	184.96	25709.4	2648.66	3285.04	45.8082	47702.5	3236.36	1436.99	3817.55	3377.13	41.4467	1308.77	61357.9	193412	2264.38	194734	261.62	53.1549	72122.9	18385.1	30815	525637	5887.97	655.286
	N1Ca1	189.613	1459.95	293.328	11689	50.1682	6397.59	37.8623	2116.17	17292.5	1681.93	3035.93	5833.08	4010.74	271.362	1094.62	8847.17	14480.1	2129.49	32.8299	336.301	180.546	71621.6	255288	709.086	109.569	13951.9	2026.43	2436.96	40.0186	33553.9	2677.63	822.035	2365.47	1675.14	37.2853	2009.37	62474.2	38373.3	1050.26	48054.2	573.994	51.986	55667.3	16898.6	27300.2	672051	7434.33	1052.74
	N1Ca1	211.615	1093.11	281.786	15262.1	47.1648	7107.73	8.04194	1936.38	13646.3	1950.67	2653.05	4814.09	4279.06	116.422	630.878	5459.45	18055.2	2073.9	35.0507	255.861	232.689	80077.4	317806	755.52	72.9393	7774.59	1825.62	2792.55	38.4342	45472.1	3636.54	1052.28	2877.81	1420.2	38.6832	2029.79	75611.4	119452	965.332	96526.3	869.95	66.5454	70894.8	23422.3	27118.4	1.08957e+06	7400.23	644.103
	N1Ca1	158.908	490.625	315.797	11687.2	62.2235	7612.52	15.7173	1507.91	19470.1	1670.5	2358.14	5105.08	5228.38	173.425	1732.64	7204.56	18214.4	1590.67	31.1531	317.034	166.243	82782.3	294753	726.522	98.433	9362.21	2372.17	2961.33	32.8466	31480.6	2745.5	1422.79	3161.69	2255.53	30.9936	1811.23	63168	177536	2119.75	177117	483.689	87.2127	74786.5	21678.7	32589.1	721012	5578.38	922.317
-Ca	N1 Ca4	319.651	1499.32	530.386	136892	582.962	50853.7	93.5309	14803.4	23988	15124.8	12391.9	11455.9	5883.76	1386.03	2441.82	9246.7	89747.4	10000.6	152.359	949.731	1024.28	96118.4	276115	1431.05	233.341	16594.6	1924.09	1853.2	97.1798	90423.3	7106.3	1053.15	7280.14	1600.27	36.964	1925.03	128098	197906	1401.11	212067	453.482	57.4223	107557	19056.3	51274.8	704180	19799.9	2218.6
	N1 Ca4	92.033	647.667	362.962	30550.6	135.121	22120.2	63.829	6706.85	15289.6	6055.94	6516.3	5733.32	3354.93	588.575	2857.01	9002.2	29894	5055.03	71.4206	1080.04	2045.45	62051.9	203245	1502.43	155.08	17890.4	2417.45	2903.68	30.7776	51918.7	3453.57	1528.13	3626.53	3141.86	36.4628	1222.04	69274.4	153960	1918.27	144583	1074.42	72.2705	67490.9	11050	28740.5	394596	13099.2	1940.57
	N1 Ca4	152.678	1183.27	334.71	21425.1	99.5759	13531.4	28.0204	2846.85	9879.11	3331.78	4191.83	5190.81	3877.11	909.718	831.084	6774.99	22993.9	3642.42	65.2487	539.76	434.111	61643.4	221359	1686.2	144.864	17778.6	2602.25	3071.33	57.0225	41827.5	3176.06	1620.48	3217.18	2624.57	57.2998	1718.92	67602.2	142686	881.989	118901	252.078	71.8918	65388.5	14014.9	33839	686779	6008.66	676.973
	N1 Ca4	180.481	1524.74	338.74	17817.4	128.252	17448.4	49.8839	3656.8	10054.8	4508.34	5068.86	5022.46	3602.94	678.586	1160.02	6981.57	24517.8	4369.62	71.9656	360.149	1474.53	73428.5	189077	1298.22	90.0441	7463.83	2382.37	2491.26	35.5953	36817.1	4032.61	1205.22	2907.48	2014.58	44.814	2078.28	66841.5	62340.8	599.06	51069.6	635.095	45.2079	52051.8	9416.29	20054.3	538753	8654.07	673.18
	N1 Ca4	197.322	1024.39	317.2	15445	82.6365	8796.58	15.7954	2570.32	20224.3	2923.11	3813.48	6077.31	4796.37	323.437	1470.59	5866.09	18320.8	2311.79	44.5187	431.825	346.036	111152	295257	1023.26	108.217	12459.2	1913.98	3040.08	42.6959	42426.6	3048.2	1433.07	4214.29	1524.9	63.6071	3415.75	79493.9	168177	4189.42	203384	1054.17	105.467	121704	27396.3	35951.1	1.10866e+06	11767.3	1088.24
	N1 Ca4	71.8705	587.002	440.916	18207.3	97.8935	13626.4	21.9759	3921.85	40746	3834.27	5625.52	6937.35	3601.61	530.419	4511.1	7297.56	22196.6	4134.62	37.4198	564.7	394.991	92241.4	249832	1023.11	538.353	95131.4	2246.66	2812	38.8454	24263.4	2861.26	2594.53	7468.5	3773.49	67.1112	2066.88	89640.4	281469	8795.92	325133	1035.99	150.131	97208.1	36838.6	31102	474421	12439.9	901.465
-N	N4 Ca1	272.524	655.062	200.147	4424.6	36.0509	16458.4	43.0422	20731.4	12527.5	3478.08	19327.8	2224	1422	502.118	1211.44	4828.61	14865.8	3935.02	186.366	90.0818	978.537	111818	95038.1	1440.15	111.628	2856.65	932.273	952.815	8.31602	10670.8	1214.59	2737.63	8816.03	1341.37	132.466	2256.12	43929.2	138315	1036.47	93813.5	129.433	45.1311	71638	5162.3	48515	541681	7239.99	1071.85
	N4 Ca1	116.001	972.476	290.599	4832.99	23.2947	14632.1	40.7393	13996.5	20188.5	4489.24	14822.4	2544.14	2237.66	428.936	2262.97	5487.93	14222.8	3482.73	47.0786	80.9291	1800.18	127222	84292.3	3472.11	77.5882	6302.78	587.252	758.278	9.09113	8576.63	954.84	1433.13	3295.06	1341.77	91.8707	1450.08	72767	215374	1687.6	173955	120.777	35.9697	64133.9	9777.04	27473	510490	15541.7	1459.39
	N4 Ca1	147.424	642.6	212.127	3402.27	18.8914	7229.04	22.7613	4392.82	9752.75	2406.3	6529.47	1601.57	1538.06	409.345	835.058	6260.65	7939.39	1606.88	37.8072	39.6557	359.27	131999	80559.4	1504.97	63.5171	6352.63	832.054	891.622	10.8275	6249.6	870.351	1398.33	2626.86	1087.47	86.5013	1904.12	74142.4	117328	419.366	58249	256.721	15.159	45344.2	7949.59	27078.9	745882	8705.41	1130.3
	N4 Ca1	74.9448	1246.86	206.072	1886.95	16.4122	3584.21	19.0235	2798.76	9413.81	796.812	3532.66	1129.59	807.673	90.1314	459.874	3073.14	3239.25	637.895	43.8859	16.9747	333.511	114615	46922.3	602.331	27.4412	1577.2	457.479	583.747	4.54977	2352.42	565.806	1553.31	3172.26	810.688	139.872	3845.56	60510	144370	1103.24	99291.3	363.138	32.8413	46444	8811.29	7865.18	1.48225e+06	12586.3	631.008
	N4 Ca1	245.543	2670.09	219.696	2360.04	12.6756	4329.76	50.3244	3171.42	15095.2	1921.49	6175.36	3608.01	1037.85	230.973	564.993	7272.44	5611.52	1301.57	13.6777	24.1037	318.701	173351	82154.4	1299.94	33.5836	3053.79	629.603	697.528	12.1502	3300.62	864.487	1430.83	2541.68	1064.23	153.153	2658.11	81714.3	119388	610.295	45464.5	204.594	25.9261	47157.5	10403.2	16619.6	1.3009e+06	12182.4	1275.13
-Ca, -N	N4 Ca4	365.818	1777.52	477.935	13351.6	77.9607	19933.5	70.3737	19948.9	22784	6422.29	17143	1983.82	2185.65	617.84	1174.6	5118.48	18931.3	5292.2	103.907	49.9863	1510.67	180975	118311	3148.01	83.6739	2754.91	779.726	855.923	40.634	13694.5	1099.95	1929.92	5172.41	1224.43	89.2278	3247.61	120685	257676	804.555	140328	259.42	38.3613	86034.2	8713.96	46649.3	834414	23950.5	4526.07
	N4 Ca4	180.389	817.922	340.151	3825.39	47.9661	15282.2	30.9436	18055.6	10660.3	3014.75	17676	2846.88	2000.05	473.227	2189.23	5171.62	14356.1	4352.88	48.4267	172.459	1785.19	128394	82989.2	4356.77	44.3053	2150.3	588.85	747.724	4.98582	5173.05	825.736	1604.56	2701.51	1300.11	88.3821	1664.38	91869.4	202100	556.074	101507	311.589	22.056	42637.3	7702.8	22407.7	661736	13583.5	708.623
	N4 Ca4	138.361	1006.69	164.621	4306.42	22.1734	11120	26.8012	7185.64	8485.25	2119.17	10556.5	2188.89	1327.03	355.572	782.681	5887.42	11734.3	3213.38	53.5835	50.0313	589.956	129928	84377.8	3393.18	63.2359	6688.33	832.506	967.961	11.9828	7837.65	1252.85	1735.79	2544.58	1285.51	107.32	3735.13	102360	173516	568.831	108227	464.769	32.959	41797.9	11136.7	23160.7	848929	16637.7	1416.67
	N4 Ca4	122.259	677.631	250.632	2896.23	29.9728	9102.94	16.8382	5610.07	11147.3	1436.66	9323.91	1362.95	1451.32	334.811	658.859	7749.21	6954.57	1660.75	42.4363	20.7871	232.077	179888	72251.9	2555.4	32.259	2135.7	653.412	681.925	8.277	3403.87	806.617	1864.77	2717.66	1241.62	119.569	4249.53	79964.3	264445	806.605	127301	545.042	40.5785	40360.7	14142.9	18933.1	1.13232e+06	20940.8	1687.89
	N4 Ca4	202.48	1952.27	191.174	2789.45	20.7471	5803.46	41.6286	2850.63	8346.35	1084.57	6601.44	1771.79	1068.38	77.2175	523.279	3389.32	4273.82	1592.35	65.1851	38.3015	532.127	208688	55914	2373.12	38.313	2311.59	480.736	681.192	11.4746	2786.08	706.031	1675.14	2392.25	1065.86	94.7544	4882.62	99753.2	238026	950.843	123085	684.702	50.3306	47597.8	18531.3	18036.6	1.57314e+06	27128	1016.92
	N4 Ca4	134.432	631.506	230.837	3592.3	15.5604	9233.7	21.486	5616.53	10585.7	2217.47	11811.2	1301.07	1190.81	217.906	654.533	8500.26	6551.69	3190.51	36.7184	29.2697	452.972	171089	85553.3	2199.31	27.3076	1193.24	683.002	732.769	15.9965	3965.94	1025.38	1737.88	2722.55	1236.65	82.5597	4404.68	119094	212539	779.87	114448	387.882	35.1031	43798.4	12339.8	12655.1	1.30978e+06	17238.1	2576.86
