# Supplementary material for: Calcium and Nitrogen Availability Controls Root Exudation in Hydroponically Cultured Barley
Source: Plant Cell Environ. 2026 Apr 14;49(8):5210–27. doi: 10.1111/pce.70528 (PMC13353552; doi:10.1111/pce.70528)
Supplement: Supplementary file 4 — Supporting File 4 [file PCE-49-5210-s004.xlsx]

## Sheet: Suppl. Table 3
Shoot metabolite content (r.u./gFW)
Treatments		Pyruvate	Lactate	Glycolate	Alanine	3-Aminoisobutyric acid	Valine	Urea	Leucine	Glycerol	Proline	Isoleucine	Glycine	Succinate	Uracil	Glycerate	Fumarate	Serine	Threonin	Thymine	ß-Alanine	Homoserine	Malate	Pyroglutamate	Methionine	Hydroxyprolin	4-Aminobutyric acid	Cysteine	Threonic acid	Argenin	Glutamate	Phenylalanine	Xylose	Arabinose	Ribose	Rhamnose	Shikimate	Citrate	Fructose	Galactose	Glucose	Mannitol	Glucuronic acid	Hexadecanoic Acid	myo-Inositol	Octadecanoic acid	Sucrose	Trehalose	Melibiose
Control	N1Ca1	334.349	2615.51	715.9	200839	512.893	20230.8	110.11	5765.61	37018.2	5846.28	5070.87	10229.8	2585.95	392.124	16237.2	3695.01	162343	23266.6	31.5627	617.477	508.919	205579	466198	1934.08	197.098	10735.5	1962.64	2147.79	31.4594	177593	5374.3	756.916	1089.89	2767.99	178.298	2401.98	357599	153557	3048.2	343663	3012.31	77.3381	101002	16451.4	45657.9	878032	677.616	1705.13
	N1Ca1	167.879	1423.83	1929.93	74075	404.592	21271.4	105.209	8733.52	40815.5	9859.9	6445.5	6178.92	4915.81	2024.18	40356.3	5818.37	118457	14768.9	54.8564	1260.15	846.018	164396	355959	1451.99	286.159	16459.3	2351.88	3418.45	23.182	146533	6573.34	741.133	1195.05	3348.11	227.739	1192.19	315085	94321.3	5202.19	177186	4805.99	114.692	96239.6	26273.4	36526.5	459376	686.768	2150.37
	N1Ca1	304.786	1216.79	669.197	118521	456.437	15098.3	55.574	3093.4	18096.9	6382.84	4088.67	7331.99	4206.31	444.4	4950.38	9890.72	137413	15837.4	33.7651	357.406	222.965	178976	391759	1969.65	143.91	4273.23	2089.69	2521.18	15.396	145636	4388.91	663.34	706.307	1390.18	128.427	2093.52	329250	103050	545.79	266225	2185.55	79.0114	64138.8	21976.5	36915.4	641823	994.04	1730.77
	N1Ca1	132.151	1067.88	537.252	72658.6	184.994	6424.1	37.4064	1656.75	12613.9	4815.34	2339.46	7396.32	2564.26	827.809	4035.08	6625.47	33619.8	4669.46	64.985	248.289	257.623	99852.1	296555	725.82	129.391	1841.19	1763.83	1975.95	7.10695	65275.7	3054.66	826.894	1209.31	1321.18	70.0115	6235.82	272440	25980.5	1642.3	51112.9	10889.2	89.8396	60661.2	23906.9	30435.1	634223	997.027	1146.27
	N1Ca1	104.675	890.838	381.394	49562.5	145.563	5707.58	43.1504	1400	14340.8	3088.81	2054.39	4860.79	2490.14	615.035	4432.65	7381.97	63640.9	5364.75	35.5091	243.065	122.268	175389	411230	863.338	104.433	6163.52	1786.65	2596.59	27.7746	69348.9	3127.15	1009.25	1380.89	1851.2	132.643	4745.9	433050	87013.9	2093.78	234452	6716.95	125.235	79357.1	35309	23587.3	954788	973.065	1092.06
	N1Ca1	139.98	486.577	292.697	38354.4	132.068	4632.68	20.8946	1048.8	11019.3	2525.16	1741.77	7317.56	2313.98	323.646	3019.08	8645.33	27135.8	5348.89	19.8744	196.398	92.4347	104124	351391	715.009	86.6814	1813.07	1612.13	1828.37	21.3218	58347.8	2631.91	796.328	979.561	1348.17	79.8827	3776.11	244251	39203.4	1212.63	109648	15779.9	104.52	50820.5	30301.8	23400.8	726571	1694.3	856.345
-Ca	N1 Ca4	232.669	1328.74	681.528	173244	442.725	24960.8	122.144	6607.35	30288.4	13573.7	5915.06	23610.7	4089.33	636.222	17152.1	4832.59	212066	23205.3	103.228	852.78	1017.62	152675	389614	909.793	284.892	15948.3	2640.33	2846.06	80.1183	134045	6562.74	1005.21	1885.39	5048.98	157.426	3249.86	404217	91738.8	5244.36	288525	13705.4	183.915	147411	17290.7	76577.3	825892	2138.55	2364.57
	N1 Ca4	206.406	721.767	399.537	50957	343.339	14801.9	21.3296	4775.2	12191.9	11174.4	6126.85	7286.03	2451.59	1030.05	3358.63	9857.86	72061.3	8580.39	107.841	1917.48	141.353	105618	349648	2078.27	444.938	75435.2	2671.95	2827.43	64.0846	82914	3692.67	1418.24	1896.86	3140.47	121.475	4003.36	317634	37762.7	1776.11	133297	21801.6	397.951	58354.3	31610.7	12613.1	520112	1081.29	1542.03
	N1 Ca4	137.991	1136.23	638.947	105228	474.306	18173.9	69.7122	4066.36	53366.6	10256.9	5583.45	9774.37	3516.59	912.94	14469.6	6848.76	97401	13668.1	112.404	1037.51	1002.1	95788.5	258299	1745.09	1132.2	166330	1452.3	1865.31	29.5463	87085.9	3449.62	840.784	3934.13	9685.14	138.565	1433.81	271869	196164	51766.8	290542	12349.6	117.506	84928	31117.8	33448.8	214174	1160.39	2536.34
	N1 Ca4	126.939	848.177	383.94	77233.7	277.729	13762.5	35.1486	3741.05	12609.8	11541.9	5265.66	6419.2	2891.95	1072.12	4025.7	6455.45	56864.3	9202.29	75.3238	984.383	317.213	85803.2	311218	1675.01	398.939	65018.1	2186.47	2368.5	33.1581	74712.8	3893.97	1060.95	1545.34	2340.64	131.253	4884.32	364578	40776.4	1803.29	111285	26089.7	296.037	59643.6	31163.8	28119.5	492953	3174.5	3099.78
	N1 Ca4	159.533	1514.64	445.399	100622	172.808	8708.98	62.7711	2318.71	21788.9	85810.4	5245.81	11278	3084.67	624.614	10145.4	6580.22	33956.3	4194.54	57.5653	465.152	249.29	131855	384357	768.719	326.96	41682.9	1891.48	2727.05	27.8754	73583.9	4840.99	1300.12	2738.3	4285.85	133.889	8127.61	438549	108048	15351	218791	20764.1	256.207	102730	36896.9	23445.4	923709	2220.55	1500.91
	N1 Ca4	163.983	1001.32	376.671	50112.6	165.34	9843.27	31.8743	2908.83	13374.5	7793.62	5131.18	5972.25	2692.23	573.604	3073.84	7176.83	44085.2	8384.64	48.8316	910.23	105.983	86748.7	371312	1183.29	345.34	54263.8	2163.71	2405.32	24.5262	73394	3900.45	1044.89	1373.85	3061.36	112.117	2715.24	408476	23785.9	1806.05	77147.2	25459.1	268.118	58642.9	36386.8	26250.1	522659	2056.6	1784.18
-N	N4 Ca1	183.445	2646.89	932.554	33874.5	197.197	18601.3	55.4652	9070.01	46955.3	4691.44	9916.71	2227.81	2841.68	352.337	16865.1	6146.85	32547.5	4663.34	68.7082	70.5472	122.409	210118	237802	798.884	244.064	7934.25	2682.55	3379.2	14.4925	39306.5	2342.73	1104.98	2263.22	15246.7	243.576	10190.5	345259	260680	10859	426969	7353.57	216.295	128155	45668	71176	1.0888e+06	2898.48	8779.41
	N4 Ca1	68.7895	286.52	236.85	9321.7	66.6763	10752.7	17.6526	5450.6	9163.32	2253.78	7177.95	1174.07	1607.47	199.304	4097.88	4530.1	25300.8	2754.11	31.1656	66.9036	189.267	118548	136808	1145.84	117.428	5672.02	2655.84	3513.58	13.163	27695.4	2756.58	691.046	685.481	6622.8	117.923	4493.88	211284	18810.9	837.625	52993.3	3821.76	139.166	34530.8	29147.2	19993.3	435100	2149.91	4618.1
	N4 Ca1	65.6243	324.094	255.772	6171.84	34.999	4609.56	19.2753	1448.44	10730.2	1392.76	3017.67	1175.4	1611.71	133.064	6278.86	4484.98	11275.6	1458.26	29.7691	26.4031	31.3015	94308.1	104328	582.006	86.2601	3656.59	1976.73	2621.85	11.7233	15632.3	1410.84	758.07	863.905	6033.1	117.916	5712.01	193259	70115.1	3437.39	135284	9222.05	171.609	49894.9	29321.5	21454.8	518556	2110.89	2098.49
	N4 Ca1	152.624	493.779	267.436	4916.66	36.8251	4738.06	21.8165	1329.83	13033.4	2208.98	3364.48	854.498	1961.58	145.765	2646.76	5320.74	6840.09	1534.02	18.548	14.8999	93.6792	189647	135152	880.495	84.2173	1648.19	2441.88	2924.14	21.1026	13079.8	1474.59	1135.56	1272.6	6627.83	118.831	15255.7	333656	29791	1508.1	82907.8	22811.8	413.274	38788.6	37607.3	23748.2	824366	5734.81	2864.09
	N4 Ca1	86.3464	351.203	301.015	5629.19	36.7272	3049.19	21.5035	1634.84	19264.4	835.017	3277.45	979.511	1289.55	93.0226	5560.82	5510.43	7054.44	1084.69	19.6971	42.554	56.4498	158752	111404	520.665	108.166	8104.02	1765.74	2841.62	17.8513	9067.21	1758.17	1256.9	2315.35	4936.33	135.736	12601.9	200991	112145	15586.3	187857	33463.5	269.558	59637.8	38429.7	13073.3	781083	1915.71	2182.04
	N4 Ca1	85.4044	238.047	259.872	4851.23	21.8046	4493.82	18.777	1992.38	14059.4	2013.38	4844.66	935.03	1526.76	99.9973	2693.4	4850.27	12600.9	1427.47	14.3661	22.7451	77.3512	162114	166551	655.26	88.9825	2011.74	2284.92	2808.5	17.4117	15940.7	2044.51	1020.69	1090.35	6428.9	118.227	8084.37	351484	24597.2	1475.74	113349	11375.2	290.279	43849.4	45730.5	23609.4	735482	3741.74	2005.55
-Ca, -N	N4 Ca4	220.248	1203.78	594.225	22383.4	206.163	20729.3	33.1875	7123.18	18207.9	5332.83	8792.71	900.557	3945.8	362.316	11545.1	7406.98	52184.5	4972.14	50.0132	78.1325	109.472	182875	227686	1418.9	196.851	1698.14	3881.75	4686.6	19.4746	60329.8	3178.3	1125.94	1193.83	11975.4	310.338	14298.7	373179	34273.1	963.846	126648	4216.52	303.95	64205.7	49209.9	38495.6	1.09032e+06	3735.25	14897.1
	N4 Ca4	69.1067	298.3	276.813	11436.7	120.414	12690.8	16.5337	6908.02	9929.98	2331.96	10008.9	1163.62	1637.72	183.386	3914.26	5733.72	24238.5	3335.14	34.012	102.075	251.943	130249	138776	1268.74	121.62	4663.21	3023.65	3931.61	13.686	27365.3	2985.29	929.223	860.1	8621.95	126.729	5829.43	265990	21091.4	934.988	57495	9262.2	168.659	32648.4	24979.5	16409.6	498465	2927.88	5381.35
	N4 Ca4	63.5796	351.823	217.321	9954.67	39.6686	5638.36	13.7647	1636.24	8428.09	1576.11	3452.43	1709.68	1722.05	148.612	3259.32	4518	15225.7	1622.56	33.5383	38.9229	38.4678	85132	112389	624.565	99.9673	5178.3	2443.13	3126.29	6.2772	16795.9	1703.65	880.849	781.537	5998.6	119.817	7962.56	253273	30363.2	898.742	76720.4	9490.67	136.788	28884.6	31137	17236.4	673736	2858.07	2502.2
	N4 Ca4	205.207	1588.18	435.271	5829.62	50.9328	10170.6	54.5166	4142.07	15251.3	3284.91	7120.35	213.097	2788.75	99.2566	3135.33	16817.4	3194.97	995.64	29.2661	6.97697	64.6373	123611	87399.5	512.608	50.0122	13.1058	1738.73	1825.6	9.38045	4659.73	2358.56	1062.98	1638.51	3013.08	102.899	15288.8	122949	1878.46	1415.63	15716.3	43501	182.103	130155	2504.42	54448.3	795391	226.031	6393.21
	N4 Ca4	84.5667	471.179	210.24	5842.66	32.815	2487.33	10.4703	811.606	12859.6	729.808	1585.52	947.859	1443.96	75.5847	3391.53	3856.9	6192.13	831.277	16.224	17.9514	29.8934	132059	106497	401.418	87.7656	3167.41	2117.71	3241.19	9.91159	11312	1335.56	1099.55	1240.71	5639.97	144.988	8954.24	282039	25740.5	2217.98	44693.1	21972.7	238.276	47219.4	50659.2	9541.26	941240	5179.1	8215.61
	N4 Ca4	94.501	288.369	263.678	8116.98	50.0378	7413.72	16.6834	3297.27	13407.2	1781.68	6823.39	927.796	1464.84	104.745	2470.85	5733.66	15327.6	1904.66	18.1608	36.6703	90.1102	150344	165491	1006.25	99.9772	4611.86	2482.38	3011.66	27.2138	16059	2456.11	1008.14	1141.7	7333.51	119.78	10467.1	342818	27197.1	1545.78	68305	7831.2	276.339	43122.5	42782.4	22103.8	777599	5655.4	1855.6
