# Supplementary material for: Calcium and Nitrogen Availability Controls Root Exudation in Hydroponically Cultured Barley
Source: Plant Cell Environ. 2026 Apr 14;49(8):5210–27. doi: 10.1111/pce.70528 (PMC13353552; doi:10.1111/pce.70528)
Supplement: Supplementary file 5 — Supporting File 5 [file PCE-49-5210-s002.xlsx]

## Sheet: N-starvation response
1. Tibetan wild barley (XZ149, LN-tolerant; Quan et al., 2016; DOI: 10.1186/s12870-016-0721-8)				2. Barley (European cultivar Golden Promise; Decouard et al., 2022; DOI: 10.3389/fpls.2021.807798)				3. Rice (Oryza sativa L. ssp. japonica; Cai et al., 2012; DOI: 10.1007/s12038-012-9242-2)				4. Rice (Oryza sativa L. ssp. japonica cv. Dongjin; Yang et al., 2015; DOI: 10.1186/s12870-015-0425-5)				5. Barrelclover (Madicago truncatula; Ruffel et. al., 2008; DOI: 10.1104/pp.107.115667)
	Gene_ID	Log2_FC	Annotation		Gene_ID	Log2_FC (LN/HN)	Annotation		Gene_ID	Log2_FC	Annotation		Gene_ID	Log2_FC	Annotation		Gene_ID	Log2_FC	Annotation
Transporters	MLOC_242	1.05163	abc transporter b family member 25	Transporters	HORVU3Hr1G082460	-1.55	Major facilitator superfamily protein	Transporters	LOC_Os03g17350.1	1.35	ATPase, coupled to transmembrane movement of substances, putative, expressed	Transporter	Os03t0375900	2.49977	Probable polyamine transporter At3g13620	Transporters	Mtr.18041.1.S1_at	-2.67586	ABC transporter related; AAA ATPase; Phosphopantetheine attachment site
	MLOC_5108	-0.645159	abc transporter b family member 8		HORVU3Hr1G082580	-1.89	Major facilitator superfamily protein		LOC_Os10g40600.1	1.11	Peptide transporter PTR2, putative, expressed		Os07t0561800	1.79469	Organic cation/carnitine transporter 2		Mtr.1507.1.S1_at	-2.8481	Aluminum-activated malate transporter-like
	MLOC_59941	-0.56688	abc transporter c family member 3-like										Os01t0700100	1.21352	Bidirectional sugar transporter SWEET2b		Mtr.9099.1.S1_s_at	-3.43426	amino acid permease family protein
	MLOC_68988	-0.515283	abc transporter g family member 14	TFs and others	HORVU2Hr1G013450	-3	basic helix-loop-helix (bHLH) DNA-binding superfamily protein	Kinases	LOC_Os11g14050.1	1.65	Receptor protein kinase-like, putative, expressed		Os09t0314333	1.14494	GDP-mannose transporter GONST4		Mtr.7089.1.S1_s_at	-3.53081	amino acid transporter family protein
	MLOC_66238	-0.88541	aluminum activated citrate transporter		HORVU2Hr1G028530	-0.76	basic helix-loop-helix (bHLH) DNA-binding superfamily protein		LOC_Os02g05920.1	−1.15	Phytosulfokine receptor precursor, putative, expressed		Os04t0453400	1.97313	Sugar transport protein 5		Mtr.13195.1.S1_at	4.95883	Amino acid transporter-like protein
	MLOC_15704	1.04441	amino acid binding protein		HORVU3Hr1G108670	-5.36	basic helix-loop-helix (bHLH) DNA-binding superfamily protein		LOC_Os07g03780.1	−1.33	Lectin-like receptor kinase 7, putative		Os05t0231600	1.22606	Probable aquaporin TIP4-1		Mtr.18403.1.S1_at	-4.62675	Amino acid/polyamine transporter
	MLOC_29817	-0.74145	amino acid permease 6-like		HORVU3Hr1G108680	-3.94	basic helix-loop-helix (bHLH) DNA-binding superfamily protein		LOC_Os07g03870.1	−1.43	Lectin-like receptor kinase 7, putative, expressed		Os05t0430900	1.24709	Probable peptide/nitrate transporter At1g22540		Mtr.51803.1.S1_s_at	-3.31728	H+-transporting two-sector ATPase, delta/epsilon subunit
	MLOC_36386	-0.687344	amino acid-polyamine transporter		HORVU3Hr1G078390	-4.18	F-box family protein		LOC_Os07g38810.1	−1.92	Lectin receptor-type protein kinase, putative, expressed		Os02t0232900	0.997014	Aquaporin NIP1-1		Mtr.31737.1.S1_s_at	3.68075	Peptide transporter 2
	MLOC_7086	0.751437	bidirectional sugar transporter sweet17-like						LOC_Os07g08000.1	1.48	Serine/threonine-protein kinase Nek4, putative, expressed		Os05t0410900	-1.40419	Probable nitrite transporter At1g68570		Mtr.31737.1.S1_at	3.38698	Peptide transporter 2
	MLOC_62491	-0.672709	l-ala-d l-amino acid epimerase						LOC_Os07g35290.1	−1.12	Receptor-like serine-threonine protein kinase, putative, expressed		Os09t0541000	2.0899	Probable aquaporin PIP2-7		Mtr.39285.1.S1_at	-2.75108	similar to GB|BAB08684.1|9758023|AB006704 ABC transporter-like protein
	MLOC_71333	2.09656	oligopeptide transporter						LOC_Os07g35690.1	−1.42	CRK6, putative, expressed						Mtr.3044.1.S1_at	-4.19887	similar to UP|O82000 (O82000) Hexose transporter protein
	MLOC_76910	1.23293	oligopeptide transporter 3-like						LOC_Os07g35300.1	−1.09	CRK10, putative, expressed	Transcription Factors	Os09t0522100	5.19581	AP2/EREBP		Mtr.12040.1.S1_at	-3.89062	similar to UP|Q9M2V7 (Q9M2V7) ABC transporter-like protein
	MLOC_16637	0.544569	oligopeptide transporter 7						LOC_Os04g47620.1	1.06	Protein kinase APK1B, chloroplast precursor, putative, expressed		Os07t0674800	3.88515	AP2/EREBP		Mtr.32195.1.S1_at	-3.31728	Urea active transporter-like protein
	MLOC_64771	0.632749	oligopeptide transporter 7-like										Os08t0545500	2.57502	AP2/EREBP		Mtr.5785.1.S1_s_at	-8.69388	weakly similar to UP|Q7PC86 (Q7PC86) PDR7 ABC transporter
	MLOC_56891	0.606079	peptide nitrate transporter										Os06t0210300	2.00916	AP2/EREBP		Mtr.27522.1.S1_at	-7.11074	weakly similar to UP|Q9FKF2 (Q9FKF2) Similarity to ABC transporter
	MLOC_51375	1.037	peptide transporter ptr2										Os02t0656600	1.8681	AP2/EREBP		Mtr.1513.1.S1_at	-7.78124	weakly similar to UP|Q9LZJ5 (Q9LZJ5) ABC transporter-like protein
													Os09t0522000	1.83959	AP2/EREBP		Mtr.36141.1.S1_at	-3.94493	weakly similar to UP|Q9LZJ5 (Q9LZJ5) ABC transporter-like protein
Transcription factors	MLOC_34041	-0.605047	bzip transcription factor superfamily protein										Os06t0275000	1.73256	CO-like
	MLOC_79223	-0.623539	bzip transcription factor superfamily protein										Os05t0442400	1.72136	MYB	Transcription Factors	Mtr.16587.1.S1_at	-3.65533	Basic helix-loop-helix dimerisation region bHLH transcription factor
	MLOC_19269	-1.01964	ethylene-responsive transcription factor 1-like										Os06t0104200	1.66322	NAC		Mtr.16212.1.S1_at	2.69447	ERF transcription factor-like
	MLOC_43760	-0.992846	ethylene-responsive transcription factor erf053-like										Os06t0664800	1.60202	GARP-G2-like		Mtr.33306.1.S1_at	-4.72397	Heat shock transcription factor like protein
	MLOC_57709	-0.715548	heat stress transcription factor b-1-like										Os12t0479400	1.54282	ARF		Mtr.6732.1.S1_at	8.69388	MYB transcription factor
	MLOC_73300	0.761736	heat stress transcription factor c-2b-like										Os07t0410700	1.54084	AP2/EREBP		Mtr.10936.1.S1_at	3.29436	similar to (Q62BE0) Transcriptional regulator, LysR family
	MLOC_68417	-1.5284	heat stress transcription factor c-2b-like										Os05t0123000	1.42687	LBD		Mtr.5779.1.S1_at	-7.01285	similar to GB|CAE09169.1|32563000|ATH576042 bHLH transcription factor of Arabidopsis thaliana
	MLOC_63597	-1.11313	myb family transcription factor apl										Os01t0702700	1.40626	MYB		Mtr.41745.1.S1_at	-4.65893	similar to UP|Q9LSS9 (Q9LSS9) General negative transcription regulator-like
	MLOC_52439	-0.873148	myb transcription factor										Os02t0820500	1.40567	LBD		Mtr.44984.1.S1_at	-5.09824	similar to UP|Q9XIN0 (Q9XIN0) Expressed protein (BHLH transcription factor)
	MLOC_17127	0.825248	nac domain transcription factor superfamily protein										Os02t0648300	1.21743	Trihelix		Mtr.28508.1.S1_s_at	-5.1337	similar to UP|SEU_ARATH (Q8W234) Transcriptional corepressor SEUSS
	MLOC_61270	-0.538672	nac domain transcription factor superfamily protein										Os04t0508500	1.17732	MYB		Mtr.44849.1.S1_at	-3.73213	similar to UP|SEU_ARATH (Q8W234) Transcriptional corepressor SEUSS
	MLOC_59162	0.57629	nac transcription factor										Os08t0130100	1.13665	LSD		Mtr.11861.1.S1_at	2.63902	TGACG-motif-binding protein transcription factor-like
	MLOC_4747	-2.01641	nac transcription factor 25-like										Os10t0162600	1.08368	LBD		Mtr.6819.1.S1_at	-3.97237	weakly similar to UP|Q6IEL1 (Q6IEL1) WRKY transcription factor 70
	MLOC_72280	2.48067	transcription factor bhlh100-like										Os03t0437200	1.05435	C2H2		Mtr.20716.1.S1_at	3.45815	Zn-finger, GATA type transcription factor-like
	MLOC_36351	0.927232	transcription factor bhlh100-like										Os11t0184900	-1.06014	NAC
	MLOC_37666	-0.578721	transcription factor bhlh112-like										Os08t0200600	-1.5334	NAC
	MLOC_72940	-0.870611	transcription factor bhlh112-like										Os01t0868000	-4.9688	AP2/EREBP
	MLOC_42946	0.546818	transcription factor bhlh18-like
	MLOC_76486	2.86645	transcription factor bhlh84-like
	MLOC_6707	0.789452	transcription factor fer-like
	MLOC_37092	0.511521	transcription factor hbp-1b -like
	MLOC_60455	-0.73684	transcription factor ilr3-like
	MLOC_70777	-0.495205	transcription factor myb1r1-like
	MLOC_68285	-0.657261	transcription factor pcf5-like
	MLOC_63989	-0.812711	transcription factor pcf6-like
	MLOC_5098	0.910396	transcription factor rax3-like
	MLOC_14987	0.939419	transcription factor upbeat1
	MLOC_32693	1.10334	transcription initiation factor tfiid subunit 3-like
	MLOC_17192	0.683577	transcription repressor ofp7-like
	MLOC_78461	0.654251	wrky transcription factor 70
	MLOC_15430	0.651545	wrky transcription factor 70
Kinases	MLOC_56712	0.831103	calmodulin-binding receptor-like cytoplasmic kinase 2
	MLOC_69328	-1.13884	chitin elicitor receptor kinase 1-like
	MLOC_7083	-0.959003	cyclin-dependent protein kinase inhibitor smr1-like
	MLOC_73475	-0.728978	cysteine-rich receptor-like protein kinase 2
	MLOC_7020	-0.612615	cysteine-rich receptor-like protein kinase 41
	MLOC_20784	0.547532	glycerol kinase
	MLOC_47062	0.869409	g-type lectin s-receptor-like serine threonine-protein kinase at2g19130
	MLOC_39586	0.86127	g-type lectin s-receptor-like serine threonine-protein kinase at2g19130
	MLOC_64728	-0.916361	g-type lectin s-receptor-like serine threonine-protein kinase rlk1
	MLOC_66232	-1.15324	leucine-rich repeat receptor-like kinase protein floral organ number1
	MLOC_15476	0.681956	leucine-rich repeat receptor-like protein kinase at2g19210-like
	MLOC_10300	0.51002	leucine-rich repeat receptor-like protein kinase at2g19210-like
	MLOC_44331	-1.35133	leucine-rich repeat receptor-like serine threonine-protein kinase at2g24130
	MLOC_38941	-0.61778	leucine-rich repeat receptor-like serine threonine-protein kinase bam1
	MLOC_10849	0.854936	lrr receptor-like serine threonine-protein kinase
	MLOC_16313	0.755008	lrr receptor-like serine threonine-protein kinase
	MLOC_54975	-0.754695	lrr receptor-like serine threonine-protein kinase
	MLOC_19324	-1.43359	lrr receptor-like serine threonine-protein kinase
	MLOC_38648	-0.706494	l-type lectin-domain containing receptor kinase -like
	MLOC_37710	1.04821	methylthioribose kinase
	MLOC_36752	0.697601	mitogen-activated protein kinase 8-like isoform x1
	MLOC_2531	0.953061	phosphate dikinase chloroplastic
	MLOC_64724	-0.52813	phosphoenolpyruvate carboxylase kinase
	MLOC_140	-1.16292	probable receptor-like protein kinase at1g67000-like
	MLOC_61311	0.628988	probable receptor-like protein kinase at1g80640
	MLOC_44066	-0.653025	protein kinase superfamily protein
	MLOC_6922	-0.612087	protein nsp-interacting kinase 1-like
	MLOC_68306	-0.485962	receptor-like protein kinase 5
	MLOC_71615	0.984336	receptor-like protein kinase anxur1
	MLOC_70406	0.478774	receptor-like protein kinase at3g21340-like
	MLOC_3420	-0.910413	receptor-like protein kinase at3g47110
	MLOC_67668	0.666697	receptor-like protein kinase at4g00960
	MLOC_1831	0.652555	receptor-like protein kinase at4g00960
	MLOC_81062	0.562378	receptor-like protein kinase at4g00960
	MLOC_6537	-1.26124	receptor-like protein kinase hsl1
	MLOC_53068	-0.608728	receptor-like serine threonine-protein kinase ale2-like isoform x3
	MLOC_4942	0.838185	ribose-phosphate pyrophosphokinase 4
	MLOC_73488	-0.909541	serine threonine-protein kinase at5g01020-like
	MLOC_13760	0.922391	serine threonine-protein kinase receptor
	MLOC_72157	-0.734766	somatic embryogenesis receptor kinase 2-like isoform x1
	MLOC_37996	0.476468	uridine kinase-like protein chloroplastic-like
	MLOC_77044	0.850484	wak receptor-like protein kinase family protein
	MLOC_16968	1.14407	wall-associated receptor kinase 2-like
	MLOC_48019	-1.06277	wall-associated receptor kinase 2-like
	MLOC_12693	0.757757	wall-associated receptor kinase 3
